# Supplementary material for: Supercomputer-Based Virtual Screening for Deoxyribonucleic Acid Methyltransferase 1 Inhibitors as Novel Anticancer Agents
Source: Int J Mol Sci. 2024 Nov 5;25(22):11870. doi: 10.3390/ijms252211870 (PMC11594074; doi:10.3390/ijms252211870)
Supplement: Supplementary file 1 [file ijms-25-11870-s001.zip]

Archive with 10 entries (10 files):
- S1. Compound 1 MD Simulation.mpg
- S2. Compound 2 MD Simulation.mpg
- S3. Compound 3 MD Simulation.mpg
- S4. Compound 4 MD Simulation.mpg
- S5. Parp western blot. DMSO, half ic50, ic50, 2ic50.tif
- S6. B-actin western blot DMSO, half ic50, ic50, 2ic50.tif
- S7. BCL-XL western blot, DMSO, half ic50, ic50, 2ic50.tif
- S8. caspase 3 western blot, DMSO, half, ic50, 2ic50 .tif
- S9. caspase 3 increase intensity western blot, DMSO, half, ic50, 2ic50 .tif
- Supplementary Information.pdf
